# Supplementary material for: Nuclear sequences of mitochondrial origin in domestic yak
Source: Sci Rep. 2024 May 3;14:10217. doi: 10.1038/s41598-024-61147-7 (PMC11068780; doi:10.1038/s41598-024-61147-7)
Supplement: Supplementary file 2 — Supplementary Table S2. [file 41598_2024_61147_MOESM2_ESM.xlsx]

## Sheet: Feuil1
Table S2
NUMT region	Chromosome	Start position	End position	Length (bp)	D-loop	tRNA-Phe	s-rRNA	tRNA-Val	l-rRNA	tRNA-Leu	ND1	tRNA-Ile	tRNA-Gln	tRNA-Met	ND2	tRNA-Trp	tRNA-Ala	tRNA-Asn	tRNA-Cys	tRNA-Tyr	COX1	tRNA-Ser	tRNA-Asp	COX2	tRNA-Lys	ATP8	ATP6	COX3	tRNA-Gly	ND3	tRNA-Arg	ND4L	ND4	tRNA-His	tRNA-Ser	tRNA-Leu	ND5	ND6	tRNA-Glu	CYTB	tRNA-Thr	tRNA-Pro
Y.1.1	1	3352829	3353195	366
Y.1.2	1	24586520	24596706	10186
Y.1.6	1	80468232	80468352	120
Y.1.7	1	103249422	103249495	73
Y.1.8	1	122175345	122175720	375
Y.1.9	1	126896224	126909562	13338
Y.1.23	1	126910691	126924252	13561
Y.1.34	1	131991852	131994360	2508
Y.1.40	1	171675855	171678219	2364
Y.2.44	2	22497	27315	4818
Y.2.48	2	8322622	8322747	125
Y.2.49	2	33208550	33209892	1342
Y.2.51	2	51270587	51280221	9634
Y.2.62	2	67862209	67862488	279
Y.2.63	2	76880110	76880169	59
Y.2.64	2	92179800	92179941	141
Y.2.65	2	105492853	105493140	287
Y.2.66	2	125322048	125322555	507
Y.2.67	2	143080143	143080485	342
Y.2.68	2	144958643	144960251	1608
Y.2.70	2	146550465	146555496	5031
Y.2.73	2	147959613	147977794	18181
Y.2.83	2	148703350	148704115	765
Y.3.84	3	98761848	98764866	3018
Y.3.85	3	108048128	108083574	35446
Y.3.87	3	108118174	108118333	159
Y.3.88	3	112459485	112459560	75
Y.4.89	4	17308145	17308215	70
Y.4.90	4	23021447	23027945	6498
Y.4.98	4	43492907	43493090	183
Y.4.99	4	69940630	69941650	1020
Y.4.101	4	85216207	85216274	67
Y.4.102	4	90786782	90787930	1148
Y.4.105	4	103839710	103840756	1046
Y.4.107	4	103919923	103920034	111
Y.4.108	4	104192398	104207622	15224
Y.4.118	4	109250567	109250680	113
Y.4.119	4	125139070	125139798	728
Y.4.121	4	126224521	126224643	122
Y.5.122	5	18430424	18435391	4967
Y.5.125	5	63091813	63091985	172
Y.5.127	5	91150001	91154160	4159
Y.5.130	5	95176816	95179009	2193
Y.6.133	6	14438415	14438515	100
Y.6.134	6	51416781	51420272	3491
Y.6.136	6	58044652	58044745	93
Y.6.137	6	91640768	91641065	297
Y.7.138	7	271576	271651	75
Y.7.139	7	33612992	33613539	547
Y.7.140	7	64331869	64333715	1846
Y.7.141	7	77336751	77336874	123
Y.7.142	7	100056970	100057060	90
Y.8.143	8	46184844	46187095	2251
Y.8.146	8	48019231	48019703	472
Y.8.149	8	48022063	48023403	1340
Y.8.152	8	93745228	93745525	297
Y.9.155	9	23962402	23962471	69
Y.9.156	9	67645938	67676156	30218
Y.9.183	9	81292483	81293487	1004
Y.9.185	9	85810544	85810825	281
Y.9.186	9	89858833	89858992	159
Y.9.187	9	112596926	112597026	100
Y.10.189	10	459827	460099	272
Y.10.190	10	61759090	61759255	165
Y.10.191	10	72528982	72529077	95
Y.10.192	10	81413120	81414134	1014
Y.10.193	10	90348450	90359104	10654
Y.10.199	10	113718937	113719183	246
Y.11.200	11	3622802	3623309	507
Y.11.202	11	13325093	13327937	2844
Y.11.205	11	20254207	20259374	5167
Y.11.209	11	31197858	31217799	19941
Y.11.229	11	34497386	34497717	331
Y.11.230	11	37510544	37517444	6900
Y.11.239	11	38489438	38489784	346
Y.11.240	11	43223044	43229623	6579
Y.11.242	11	51944576	51955511	10935
Y.11.248	11	53811926	53817768	5842
Y.11.255	11	53876623	53877145	522																												1
Y.11.256	11	55773079	55773110	31
Y.11.258	11	57811226	57811890	664																																		1	1	1
Y.12.260	12	222520	230463	7943
Y.12.272	12	33545642	33545793	151
Y.12.273	12	34308704	34308779	75
Y.12.274	12	46432832	46433879	1047
Y.12.276	12	46450811	46451197	386
Y.12.277	12	46471937	46472695	758
Y.13.280	13	7286048	7291335	5287
Y.13.285	13	19938060	19938550	490
Y.13.287	13	37907768	37908763	995
Y.13.291	13	42964967	42967909	2942
Y.13.296	13	53812823	53814577	1754
Y.13.298	13	83941092	83942462	1370
Y.13.300	13	84698037	84698275	238
Y.14.301	14	4442205	4442405	200
Y.14.302	14	30791512	30791803	291
Y.14.303	14	35062106	35062340	234
Y.14.304	14	70360938	70361058	120
Y.14.305	14	81465531	81465772	241
Y.14.307	14	83023791	83036887	13096
Y.15.311	15	31588385	31588451	66
Y.15.312	15	36621259	36621474	215
Y.15.313	15	44541843	44546759	4916
Y.15.319	15	61762595	61762737	142
Y.15.321	15	69056567	69056637	70
Y.15.322	15	83843877	83844093	216
Y.16.323	16	9561903	9562236	333
Y.16.324	16	62573449	62587862	14413
Y.16.343	16	80987388	80987514	126
Y.17.344	17	12800782	12800817	35
Y.17.345	17	14583552	14583841	289
Y.17.346	17	30429438	30429500	62
Y.17.347	17	35919223	35919322	99
Y.18.348	18	14814055	14814417	362
Y.18.349	18	28867164	28869034	1870
Y.19.351	19	59517198	59517510	312
Y.19.352	19	64812346	64812473	127
Y.19.353	19	66574666	66574817	151
Y.20.354	20	3882103	3882182	79
Y.20.355	20	6378191	6384045	5854
Y.20.366	20	19575830	19576020	190
Y.20.367	20	34293428	34293618	190
Y.20.368	20	45179120	45179151	31
Y.20.369	20	56091960	56094026	2066
Y.20.374	20	56104681	56104895	214
Y.20.375	20	56311400	56311588	188
Y.20.379	20	56371053	56371257	204
Y.20.381	20	56546169	56546357	188
Y.21.382	21	10102001	10102242	241
Y.21.383	21	32330883	32333619	2736
Y.21.389	21	32784026	32784087	61
Y.21.390	21	40881827	40884976	3149
Y.21.392	21	46091619	46091685	66
Y.21.393	21	51475168	51477049	1881
Y.21.395	21	60373685	60376124	2439
Y.21.399	21	67586241	67586327	86
Y.21.400	21	67726278	67726476	198
Y.21.401	21	68900870	68905346	4476
Y.22.404	22	15539925	15552581	12656
Y.22.415	22	46035098	46042024	6926
Y.22.420	22	60302184	60311997	9813
Y.22.430	22	60322837	60339816	16979
Y.23.445	23	254614	256173	1559
Y.23.449	23	18538753	18538824	71
Y.23.450	23	29940087	29940175	88
Y.25.451	25	23515028	23515086	58
Y.25.452	25	30224650	30224797	147
Y.25.453	25	34248551	34259559	11008
Y.25.467	25	35668092	35668244	152
Y.26.469	26	17879230	17887759	8529
Y.26.473	26	27559554	27560522	968
Y.26.475	26	36298754	36309133	10379
Y.26.483	26	36309269	36322753	13484
Y.26.498	26	40246085	40247225	1140
Y.26.502	26	43479729	43492754	13025
Y.27.514	27	867688	868021	333
Y.27.515	27	39593235	39593380	145
Y.28.468	28	39884619	39884677	58
Y.29.516	29	30008995	30009116	121
Y.X.517	X	24981948	24982055	107
Y.X.518	X	81588477	81595744	7267
Y.X.522	X	114383054	114383150	96
Y.X.524	X	118670503	118682732	12229
Y.X.528	X	118682723	118689136	6413
Y.X.534	X	122929119	122929328	209
Y.X.535	X	122954659	122956722	2063
Y.Y.538	Y	21986546	21988719	2173
