# Supplementary material for: Nuclear sequences of mitochondrial origin in domestic yak
Source: Sci Rep. 2024 May 3;14:10217. doi: 10.1038/s41598-024-61147-7 (PMC11068780; doi:10.1038/s41598-024-61147-7)
Supplement: Supplementary file 3 — Supplementary Table S3. [file 41598_2024_61147_MOESM3_ESM.xlsx]

## Sheet: Feuil1
Table S3
	NUMT region	chromosome	start position	end position	length (bp)	target species	chromosome	sequence start	sequence end	% identity	alignment size	mismatches	gap open	E value	bit score
1	Y.1.8	1	122175345	122175720	375	cow	1	112219447	112219822	99.47	375	2	0	0	670
	Y.1.8	1	122175345	122175720	375	wild yak	scaffold	1153996	1154371	100	375	0	0	0	679
2	Y.1.1	1	3352829	3353195	366	cow	1	32903484	32903118	99.18	366	3	0	0	649
	Y.1.1	1	3352829	3353195	366	wild yak	scaffold	647226	647592	100	366	0	0	0	663
3	Y.2.48	2	8322622	8322747	125	cow	2	128905907	128905782	100	125	0	0	4.24E-58	228
	Y.2.48	2	8322622	8322747	125	wild yak	scaffold	651404	651279	100	125	0	0	4.13E-58	228
4	Y.2.67	2	143080143	143080485	342	cow	2	6481007	6480665	99.42	342	2	0	1.12E-172	610
	Y.2.67	2	143080143	143080485	342	wild yak	scaffold	45578	45236	100	342	0	0	2.12E-175	619
5	Y.3.85	3	108048128	108083574	35446	cow	3	99198342	99198477	99.27	135	1	0	7.42E-62	242
	Y.3.85	3	108048128	108083574	35446	wild yak	scaffold	77248	77113	100	135	0	0	1.7E-63	246
6	Y.3.88	3	112459485	112459560	75	cow	3	103184780	103184855	100	75	0	0	2.89E-31	138
	Y.3.88	3	112459485	112459560	75	wild yak	scaffold	60979	61054	100	75	0	0	2.81E-31	138
7	Y.4.98	4	43492907	43493090	183	cow	4	80267350	80267167	99.46	183	1	0	9.38E-88	328
	Y.4.98	4	43492907	43493090	183	wild yak	scaffold	1254664	1254481	100	183	0	0	2.15E-89	333
8	Y.5.125	5	63091813	63091985	172	cow	5	43183102	43182930	100	172	0	0	1.92E-83	313
	Y.5.125	5	63091813	63091985	172	wild yak	scaffold	307049	307221	100	172	0	0	1.88E-83	313
9	Y.6.133	6	14438415	14438515	100	cow	6	104868349	104868249	100	100	0	0	1.17E-44	183
	Y.6.133	6	14438415	14438515	100	wild yak	scaffold	738059	738159	100	100	0	0	1.14E-44	183
10	Y.7.139	7	33612992	33613539	547	cow	8	96101997	96102543	99.45	547	2	1	0	972
	Y.7.139	7	33612992	33613539	547	wild yak	scaffold	373747	373200	100	547	0	0	0	989
11	Y.9.187	9	112596926	112597026	100	cow	11	86556923	86557023	100	100	0	0	1.17E-44	183
	Y.9.187	9	112596926	112597026	100	wild yak	scaffold	276494	276594	100	100	0	0	1.14E-44	183
12	Y.9.185	9	85810544	85810825	281	cow	11	62480955	62481236	99.29	281	2	0	1.18E-139	500
	Y.9.185	9	85810544	85810825	281	wild yak	scaffold	135703	135422	100	281	0	0	2.22E-142	509
13	Y.9.186	9	89858833	89858992	159	cow	11	66151402	66151561	100	159	0	0	2e-76	289
	Y.9.186	9	89858833	89858992	159	wild yak	scaffold	2899407	2899566	100	159	0	0	1.95E-76	289
14	Y.10.199	10	113718937	113719183	246	cow	9	87933497	87933251	99.59	246	1	0	8.34E-122	442
	Y.10.199	10	113718937	113719183	246	wild yak	scaffold	414752	414506	100	246	0	0	1.91E-123	446
15	Y.10.190	10	61759090	61759255	165	cow	9	30557446	30557281	99.40	165	1	0	4.93E-78	296
	Y.10.190	10	61759090	61759255	165	wild yak	scaffold	153707	153872	100	165	0	0	1.13E-79	300
16	Y.10.192	10	81413120	81414134	1014	cow	9	12711045	12710031	99.70	1014	3	0	0	1818
	Y.10.192	10	81413120	81414134	1014	wild yak	scaffold	113560	112546	99.90	1014	1	0	0	1827
17	Y.11.255	11	53876623	53877145	522	cow	10	65508181	65508703	100	522	0	0	0	944
	Y.11.255	11	53876623	53877145	522	wild yak	scaffold	272242	271720	100	522	0	0	0	944
18	Y.12.273	12	34308704	34308779	75	cow	13	42515172	42515247	100	75	0	0	2.89E-31	138
	Y.12.273	12	34308704	34308779	75	wild yak	scaffold	211402	211477	100	75	0	0	2.81E-31	138
19	Y.12.276	12	46450811	46451197	386	cow	13	53636893	53637279	99.48	386	2	0	0	690
	Y.12.276	12	46450811	46451197	386	wild yak	scaffold	326413	326027	100	386	0	0	0	699
20	Y.12.277	12	46471937	46472695	758	cow	13	53648881	53648993	100	112	0	0	4.18E-51	205
	Y.12.277	12	46471937	46472695	758	wild yak	scaffold	314436	314324	100	112	0	0	4.07E-51	205
21	Y.13.296	13	53812823	53814577	1754	cow	15	33197224	33195471	99.26	1754	12	1	0	3103
	Y.13.296	13	53812823	53814577	1754	wild yak	scaffold	907323	909077	99.89	1754	2	0	0	3157
22	Y.14.303	14	35062106	35062340	234	cow	16	38638758	38638992	99.57	234	1	0	2.58E-115	420
	Y.14.303	14	35062106	35062340	234	wild yak	scaffold	2217804	2218038	100	234	0	0	5.9E-117	425
23	Y.14.305	14	81465531	81465772	241	cow	16	79837058	79837281	99.55	223	1	0	2.28E-109	400
	Y.14.305	14	81465531	81465772	241	wild yak	scaffold	52721	52944	100	223	0	0	5.23E-111	405
24	Y.15.311	15	31588385	31588451	66	cow	12	48646948	48646882	100	66	0	0	1.8E-26	122
	Y.15.311	15	31588385	31588451	66	wild yak	scaffold	808888	808954	100	66	0	0	1.75E-26	122
25	Y.15.312	15	36621259	36621474	215	cow	12	44140395	44140180	100	215	0	0	1.13E-106	390
	Y.15.312	15	36621259	36621474	215	wild yak	scaffold	268885	269100	100	215	0	0	1.1E-106	390
26	Y.17.346	17	30429438	30429500	62	cow	21	28798163	28798225	100	62	0	0	2.38E-24	114
	Y.17.346	17	30429438	30429500	62	wild yak	scaffold	980500	980562	100	62	0	0	2.32E-24	114
27	Y.20.367	20	34293428	34293618	190	cow	18	14566815	14566625	100	190	0	0	3.66E-93	345
	Y.20.367	20	34293428	34293618	190	wild yak	scaffold	670927	671116	99.47	190	1	0	5.28E-91	339
28	Y.20.374	20	56104681	56104895	214	cow	18	59796448	59796234	100	214	0	0	3.93E-106	389
	Y.20.374	20	56104681	56104895	214	cow	18	59838494	59838280	99.53	214	1	0	1.67E-104	384
	Y.20.374	20	56104681	56104895	214	wild yak	scaffold	8337	8123	100	214	0	0	3.83E-106	389
29	Y.25.453	25	34248551	34259559	11008	cow	26	31752080	31752285	100	205	0	0	2.88E-101	372
	Y.25.453	25	34248551	34259559	11008	wild yak	scaffold	151063	150858	100	205	0	0	2.8E-101	372
30	Y.25.467	25	35668092	35668244	152	cow	26	33015486	33015638	100	152	0	0	1.2E-72	277
	Y.25.467	25	35668092	35668244	152	wild yak	scaffold	1369601	1369449	100	152	0	0	1.16E-72	277
31	Y.27.515	27	39593235	39593380	145	cow	27	16435883	16435738	100	145	0	0	7.12E-69	264
	Y.27.515	27	39593235	39593380	145	wild yak	scaffold	292203	292058	100	145	0	0	6.93E-69	264
32	Y.X.517	X	24981948	24982055	107	cow	scaffold	1091302	1091409	99.07	107	1	0	8.66E-47	191
	Y.X.517	X	24981948	24982055	107	cow	X	27407837	27407730	99.07	107	1	0	8.66E-47	191
	Y.X.517	X	24981948	24982055	107	wild yak	scaffold	82213	82106	100	107	0	0	1.98E-48	196
