# Supplementary material for: Nuclear sequences of mitochondrial origin in domestic yak
Source: Sci Rep. 2024 May 3;14:10217. doi: 10.1038/s41598-024-61147-7 (PMC11068780; doi:10.1038/s41598-024-61147-7)
Supplement: Supplementary file 4 — Supplementary Table S4. [file 41598_2024_61147_MOESM4_ESM.xlsx]

## Sheet: Feuil2
Table S4
	NUMT			Gene
Chromosome	NUMT	Start position	End position	ENSEMBL gene ID	Start position	End position	Strand	Gene name	Gene biotype
1	Y.1.7	103249422	103249495	ENSBGRG00000003840	103235554	103252449	+	TNFSF10	protein_coding
2	Y.2.49	33208550	33209892	ENSBGRG00000001165	33138785	33222498	+	USP37	protein_coding
2	Y.2.51	51270587	51280221	ENSBGRG00000021802	51177932	51306827	+		protein_coding
2	Y.2.64	92179800	92179941	ENSBGRG00000004374	92041550	92514405	-	GTDC1	protein_coding
2	Y.2.66	125322048	125322555	ENSBGRG00000013728	125276270	125454155	-		protein_coding
2	Y.2.70	146550465	146555496	ENSBGRG00000004110	146554111	146554374	-		protein_coding
2	Y.2.73	147959613	147977794	ENSBGRG00000004179	147964093	147964199	-	U6	snRNA
3	Y.3.84	98761848	98764866	ENSBGRG00000000687	98763565	98763828	+		protein_coding
3	Y.3.85	108048128	108083574	ENSBGRG00000000995	108058411	108192985	+		protein_coding
4	Y.4.90	23021447	23027945	ENSBGRG00000003945	23004313	23048191	-		protein_coding
4	Y.4.118	109250567	109250680	ENSBGRG00000003304	109210057	109507020	+	THSD7A	protein_coding
4	Y.4.119	125139070	125139798	ENSBGRG00000021949	125059652	125146845	-	DDC	protein_coding
5	Y.5.122	18430424	18435391	ENSBGRG00000001323	18385591	18481492	-	DNAI7	protein_coding
5	Y.5.125	63091813	63091985	ENSBGRG00000009161	63082657	63144171	+	CNOT2	protein_coding
6	Y.6.133	14438415	14438515	ENSBGRG00000009793	14438119	14456446	-	TMEM128	protein_coding
6	Y.6.134	51416781	51420272	ENSBGRG00000023603	51415148	51508326	+	CLOCK	protein_coding
6	Y.6.136	58044652	58044745	ENSBGRG00000001680	57959014	58107186	+	GABRA2	protein_coding
6	Y.6.137	91640768	91641065	ENSBGRG00000023090	91409873	92013895	+	CCSER1	protein_coding
9	Y.9.155	23962402	23962471	ENSBGRG00000004001	23817516	23986785	-	TBC1D8	protein_coding
10	Y.10.189	459827	460099	ENSBGRG00000018018	437191	462030	+	ZC3H12D	protein_coding
10	Y.10.193	90348450	90359104	ENSBGRG00000022824	90350884	90351222	+		protein_coding
11	Y.11.200	3622802	3623309	ENSBGRG00000010683	3440114	3696694	-	NEO1	protein_coding
11	Y.11.205	20254207	20259374	ENSBGRG00000012189	20177911	20268074	+		protein_coding
11	Y.11.230	37510544	37517444	ENSBGRG00000008392	37500863	37578197	+	BNIP2	protein_coding
11	Y.11.240	43223044	43229623	ENSBGRG00000016886	43122865	43713771	-	UNC13C	protein_coding
11	Y.11.258	57811226	57811890	ENSBGRG00000004946	57759298	57833101	+	TMEM260	protein_coding
13	Y.13.280	7286048	7291335	ENSBGRG00000019096	7175815	7291504	+	MYO7A	protein_coding
13	Y.13.298	83941092	83942462	ENSBGRG00000017827	83903785	83964237	-	MMP20	protein_coding
13	Y.13.300	84698037	84698275	ENSBGRG00000019097	84518677	84939319	+	DYNC2H1	protein_coding
14	Y.14.302	30791512	30791803	ENSBGRG00000010829	30601150	30846946	+	PLD5	protein_coding
14	Y.14.307	83023791	83036887	ENSBGRG00000026271	83023764	83024157	-		protein_coding
14	Y.14.307	83023791	83036887	ENSBGRG00000026277	83025024	83025417	-		protein_coding
14	Y.14.307	83023791	83036887	ENSBGRG00000026283	83027804	83028067	-		protein_coding
15	Y.15.312	36621259	36621474	ENSBGRG00000006796	36182002	36769352	+	KLHL1	protein_coding
15	Y.15.319	61762595	61762737	ENSBGRG00000014734	61727755	61805231	+	NEK5	protein_coding
17	Y.17.346	30429438	30429500	ENSBGRG00000014717	30381186	30430766	+	TARS3	protein_coding
19	Y.19.351	59517198	59517510	ENSBGRG00000021132	59449313	59561181	-	VMP1	protein_coding
20	Y.20.368	45179120	45179151	ENSBGRG00000024156	45053079	45257607	-	VAT1L	protein_coding
20	Y.20.379	56371053	56371257	ENSBGRG00000015760	56370732	56405375	+		protein_coding
22	Y.22.404	15539925	15552581	ENSBGRG00000021129	15532439	15558383	-	CHDH	protein_coding
26	Y.26.469	17879230	17887759	ENSBGRG00000025910	17887615	17893259	+	SEPTIN1	protein_coding
26	Y.26.475	36298754	36309133	ENSBGRG00000026467	36308585	36309957	+		protein_coding
26	Y.26.483	36309269	36322753	ENSBGRG00000026467	36308585	36309957	+		protein_coding
26	Y.26.502	43479729	43492754	ENSBGRG00000013243	43475034	43508716	+	GLYR1	protein_coding
X	Y.X.522	114383054	114383150	ENSBGRG00000021428	114323236	114497251	+		protein_coding
X	Y.X.524	118670503	118682732	ENSBGRG00000008563	118673105	118673323	-		protein_coding
X	Y.X.528	118682723	118689136	ENSBGRG00000008617	118687393	118687889	-		protein_coding
