# Supplementary material for: Nuclear sequences of mitochondrial origin in domestic yak
Source: Sci Rep. 2024 May 3;14:10217. doi: 10.1038/s41598-024-61147-7 (PMC11068780; doi:10.1038/s41598-024-61147-7)
Supplement: Supplementary file 5 — Supplementary Table S5. [file 41598_2024_61147_MOESM5_ESM.xlsx]

## Sheet: Feuil1
Table S5
Query_NUMT	refseq	% identity	aligment size	mismatch	gap	start NUMT	end NUMT	start refseq	end refseq	e_value	score
Y.1.23	XM_014481821.1	100	29	0	0	875	903	3315	3287	0.000068	53.6
Y.1.40	XM_005910628.2	100	26	0	0	1751	1776	2605	2630	0.0005	48.2
Y.3.85	XM_014483007.1	100	195	0	0	9144	9338	1	195	1.26E-94	352
	XM_014482736.1	100	144	0	0	13076	13219	194	337	6.12E-67	260
	XM_014482736.1	100	72	0	0	14521	14592	334	405	7.47E-28	131
	XM_014483007.1	100	127	0	0	16074	16200	510	636	1.04E-57	230
	XM_014482736.1	100	126	0	0	16075	16200	529	654	3.62E-57	228
	XM_014483007.1	100	158	0	0	16545	16702	633	790	1.54E-74	286
	XM_005897719.2	100	30	0	0	18474	18503	1807	1778	0.0000472	55.4
	XM_014482736.1	100	80	0	0	20084	20163	1022	1101	3.39E-32	145
	XM_014483007.1	100	80	0	0	20084	20163	1298	1377	3.39E-32	145
Y.4.108	XM_014481821.1	100	29	0	0	13601	13629	3287	3315	0.0000764	53.6
	XM_014481821.1	100	29	0	0	13888	13916	3287	3315	0.0000764	53.6
Y.9.156	XM_005897719.2	100	29	0	0	8612	8640	1805	1777	0.000152	53.6
	XR_001351599.1	100	28	0	0	26938	26965	1845	1872	0.00053	51.8
Y.11.202	XM_005897719.2	100	27	0	0	1156	1182	1781	1807	0.000172	50.0
Y.11.248	XM_005897719.2	100	27	0	0	1874	1900	1781	1807	0.000356	50.0
Y.22.415	XM_005888430.1	100	34	0	0	2269	2302	2711	2678	0.000000067	62.6
Y.22.420	XM_005910628.2	100	27	0	0	3847	3873	2630	2604	0.000599	50.0
Y.22.430	XM_005911952.2	100	30	0	0	5688	5717	239	268	0.0000244	55.4
Y.26.483	XM_014483147.1	100	34	0	0	12897	12930	2081	2114	0.000000131	62.6
Y.26.502	XM_005887813.2	100	140	0	0	6742	6881	164	303	3.6E-65	253
	XM_005887812.2	100	139	0	0	6742	6880	210	348	1.26E-64	251
	XM_005887814.2	100	139	0	0	6742	6880	210	348	1.26E-64	251
	XM_005887812.2	100	247	0	0	7425	7671	346	592	2.95E-123	446
	XM_005887814.2	100	247	0	0	7425	7671	346	592	2.95E-123	446
